# Supplementary material for: Low WT1 Expression Identifies a Subset of Acute Myeloid Leukemia with a Distinct Genotype
Source: Cancers (Basel). 2025 Apr 3;17(7):1213. doi: 10.3390/cancers17071213 (PMC11988028; doi:10.3390/cancers17071213)
Supplement: Supplementary file 1 [file cancers-17-01213-s001.zip]

Archive with 1 entries (1 files):
- cancers-3416916-supplementary.pdf
